# Supplementary material for: Antibacterial, Antifungal and Anticancer Activities of Compounds Produced by Newly Isolated Streptomyces Strains from the Szczelina Chochołowska Cave (Tatra Mountains, Poland)
Source: Antibiotics (Basel). 2021 Oct 5;10(10):1212. doi: 10.3390/antibiotics10101212 (PMC8532742; doi:10.3390/antibiotics10101212)
Supplement: Supplementary file 1 [file antibiotics-10-01212-s001.zip]

Archive with 1 entries (1 files):
- antibiotics-1416584-supplementary.pdf
